# Supplementary material for: Frailty using the Clinical Frailty Scale to predict short- and long-term adverse outcomes following emergency laparotomy: meta-analysis
Source: BJS Open. 2024 Aug 21;8(4):zrae078. doi: 10.1093/bjsopen/zrae078 (PMC11336663; doi:10.1093/bjsopen/zrae078)
Supplement: zrae078_Supplementary_Data [file zrae078_supplementary_data.zip]

Archive with 2 entries (2 files):
- PROSPERO Amendment.docx
- Supplementary tables and figures CFS final.docx
